# Supplementary material for: Estimating COVID-19 cases infected with the variant alpha (VOC 202012/01): an analysis of screening data in Tokyo, January-March 2021
Source: Theor Biol Med Model. 2021 Jul 17;18:13. doi: 10.1186/s12976-021-00146-x (PMC8286039; doi:10.1186/s12976-021-00146-x)
Supplement: Supplementary file 1 — Additional file 1. [file 12976_2021_146_MOESM1_ESM.xlsx]

## Sheet: murayama_osm_22Feb2021
pref	week	variant	test_for_new_variants	PCR_test_positive_2wks_ago
Tokyo	2020-12-28	0	180	4221
Tokyo	2021-01-04	0	482	5172
Tokyo	2021-01-11	1	371	6122
Tokyo	2021-01-18	1	285	12681
Tokyo	2021-01-25	2	246	10787
Tokyo	2021-02-01	1	135	8490
Tokyo	2021-02-08	3	367	5961
Tokyo	2021-02-15	0	241	4004
Tokyo	2021-02-22	0	188	2660
Tokyo	2021-03-01	3	178	2391
Tokyo	2021-03-08	3	208	1942
Tokyo	2021-03-15	8	250	1779
Tokyo	2021-03-22	16	509	1954
Tokyo	2021-03-29	170	1030	2108
